# Supplementary material for: Design, synthesis, anticancer properties, and molecular docking of imidazolone derivatives with lipophilic moiety
Source: Sci Rep. 2025 May 27;15:18537. doi: 10.1038/s41598-025-97478-2 (PMC12117022; doi:10.1038/s41598-025-97478-2)
Supplement: Supplementary file 2 — Supplementary Material 2 [file 41598_2025_97478_MOESM2_ESM.xlsx]

## Sheet: Sheet1
Actual values for C : MCF-7	Equation 1: predicted values
20.02	20.02			Equation	Definitions
715.268	715.268			Y = 145.324070428 * X1 - 19.976546550 * X19 - 0.000005475 * X24 - 912.550692680	X1 : D : Rotatable bonds (Fast Descriptors) X19 : (H : AlogP98 (Fast Descriptors))^2 X24 : (M : Wiener index (Fast Descriptors))^2
114.152	114.152
35.5975	35.5975
	Equation 1
Friedman LOF	1e-06
R-squared	1
Adjusted R-squared	1
Variable	Abbreviation	Occurrences in population
C : MCF-7	Y
D : Rotatable bonds (Fast Descriptors)	X1	6
E : Hydrogen bond donor (Fast Descriptors)	X2	1
F : Hydrogen bond acceptor (Fast Descriptors)	X3	2
G : AlogP (Fast Descriptors)	X4	12
H : AlogP98 (Fast Descriptors)	X5	0
I : Molecular refractivity (Fast Descriptors)	X6	4
J : Molecular flexibility (Fast Descriptors)	X7	9
K : Balaban index JX (Fast Descriptors)	X8	0
L : Balaban index JY (Fast Descriptors)	X9	0
M : Wiener index (Fast Descriptors)	X10	8
N : Zagreb index (Fast Descriptors)	X11	0
Q : Kappa-3 (Fast Descriptors)	X12	11
S : Kappa-2 (alpha modified) (Fast Descriptors)	X13	13
T : Kappa-3 (alpha modified) (Fast Descriptors)	X14	2
(D : Rotatable bonds (Fast Descriptors))^2	X15	10
(E : Hydrogen bond donor (Fast Descriptors))^2	X16	1
(F : Hydrogen bond acceptor (Fast Descriptors))^2	X17	11
(G : AlogP (Fast Descriptors))^2	X18	3
(H : AlogP98 (Fast Descriptors))^2	X19	6
(I : Molecular refractivity (Fast Descriptors))^2	X20	8
(J : Molecular flexibility (Fast Descriptors))^2	X21	3
(K : Balaban index JX (Fast Descriptors))^2	X22	9
(L : Balaban index JY (Fast Descriptors))^2	X23	5
(M : Wiener index (Fast Descriptors))^2	X24	13
(N : Zagreb index (Fast Descriptors))^2	X25	6
(Q : Kappa-3 (Fast Descriptors))^2	X26	0
(S : Kappa-2 (alpha modified) (Fast Descriptors))^2	X27	0
(T : Kappa-3 (alpha modified) (Fast Descriptors))^2	X28	7
